# Supplementary material for: Differences in Cadmium Accumulation, Detoxification and Antioxidant Defenses between Contrasting Maize Cultivars Implicate a Role of Superoxide Dismutase in Cd Tolerance
Source: Antioxidants (Basel). 2021 Nov 15;10(11):1812. doi: 10.3390/antiox10111812 (PMC8614887; doi:10.3390/antiox10111812)
Supplement: Supplementary file 1 [file antioxidants-10-01812-s001.zip]

Archive with 1 entries (1 files):
- antioxidants-1435686-supplementary.pdf
